# Supplementary material for: Genome-Wide Identification of the LAC Gene Family and Its Expression Analysis Under Stress in Brassica napus
Source: Molecules. 2019 May 23;24(10):1985. doi: 10.3390/molecules24101985 (PMC6571847; doi:10.3390/molecules24101985)
Supplement: Supplementary file 1 [file molecules-24-01985-s001.zip]

Archive with 9 entries (8 files):
- Supplementary materials/
- Supplementary materials/Table S1.xlsx
- Supplementary materials/Table S2.docx
- Supplementary materials/Table S3.docx
- Supplementary materials/Table S4.xlsx
- Supplementary materials/Table S5.xlsx
- Supplementary materials/Table S6.xlsx
- Supplementary materials/Table S7.xlsx
- Supplementary materials/Table S8.xlsx
