# Supplementary material for: Genome-Wide Identification of the LAC Gene Family and Its Expression Analysis Under Stress in Brassica napus
Source: Molecules. 2019 May 23;24(10):1985. doi: 10.3390/molecules24101985 (PMC6571847; doi:10.3390/molecules24101985)
Supplement: Supplementary file 1 [file molecules-24-01985-s001.zip › Supplementary materials/Table S1.xlsx]

## Sheet: Sheet1
Table S1. Motif sequences of conserved motif analysis
Motif 1	FNLVDPPERNTVGVPSGGWAAIRFVADNPGVWFMHCHLDVHTTWGLKMAF
Motif 2	WHGVRQLRTGWADGPEYITQCPIQPGQSYTYRFTITGQEGTLWWHAHSSW
Motif 3	GKTYLLRIINAALNQELFFKIANHKLTVVEADAVYTKPFTTDVIMJGPGQ
Motif 4	NHPIHLHGYNFYVVGEGFGNFBPKKDP
Motif 5	BVEDVINZALKTGAAPNVSDAYTINGQPGPLYNC
Motif 6	YTFNVQMKNVTRLCKTKNIVTVNGQFPGPT
Motif 7	TSKGTKLYKLKYNSTVZJVLQDTSIVTPE
Motif 8	NGTRFAASINNVSFVLP
Motif 9	VPLKVDENLFFTVGLGLNNCP
Motif 10	JYVREGDTLVIKVINRARYNI
Motif 11	JVENGPGPLQSLLPPPADLPK
Motif 12	KPHREVPJVLGEWWN
Motif 13	VFTTDFPAKPPVKFBYTG
Motif 14	RATVYGAJIILPKPG
Motif 15	ABQPPGRYYMAARPYQSAQNA
Motif 16	LPAFNDTSTATRFTNSLRSLN
Motif 17	FDNTTTTAILQYKGAPSTSPP
Motif 18	SJLQAHYFNIS
Motif 19	SSKDTFRLPVV
Motif 20	SPYPFP
