# Supplementary material for: Genome-Wide Identification of the LAC Gene Family and Its Expression Analysis Under Stress in Brassica napus
Source: Molecules. 2019 May 23;24(10):1985. doi: 10.3390/molecules24101985 (PMC6571847; doi:10.3390/molecules24101985)
Supplement: Supplementary file 1 [file molecules-24-01985-s001.zip › Supplementary materials/Table S4.xlsx]

## Sheet: Sheet1
Table S4. Expression levels of the BnLACs in the different tissues and stages of B. napus. The values represent the FPKM values
Gene ID	Gene name	Ro_24h	Ro_48h	Ro_72h	Ro_b	Ro_i	Ro_f	St_b	St_i	St_f	LeY_b	LeY_i	LeY_f	LeO_b	LeO_i	LeO_f	Se_3d	Se_10d	Se_19d	Se_27d	SP_3d	SP_5d	SP_7d	SP_13d	SP_19d	SP_24d	SC_19d	SC_21d	SC_27d	SC_30d	SC_35d	SC_40d	SC_43d
BnaC08g17780D	BnLAC1-1	0.720913	2.63586	4.73386	0.011	0.0121332	0.156802	0.0186602	0.011	0.011	0.011	0.011	0.011	0.011	0.011	0.011	0.029458	0.011	4.25432	5.71669	1.59265	1.02842	0.601259	0.0269594	0.011	0.033135	0.0629201	0.273869	0.011	0.0922335	0.011	0.0243139	0.011
BnaA08g22770D	BnLAC1-2	0.572876	1.4208	3.04295	0.0125428	0.0244298	0.0479574	0.0563875	0.0317325	0.011	0.011	0.011	0.011	0.011	0.011	0.0212011	0.0294449	0.011	6.17615	10.5984	0.862716	0.269412	0.011	0.011	0.011	0.0338067	0.0416344	0.335473	0.011	0.385899	0.011	0.011	0.011
BnaC04g54790D	BnLAC2	0.126667	1.2869	4.3314	2.68386	4.86397	7.15658	150.383	87.8954	41.3155	3.11261	1.55571	1.38388	2.62184	0.256257	0.178819	0.123369	0.014784	0.011	0.059766	1.3553	1.2935	1.64907	9.22692	6.58266	0.183856	0.011	0.011	0.102526	0.0364589	0.0789809	0.011	0.011
BnaA04g17380D	BnLAC3-1	0.011	7.2546	8.80555	0.276238	13.0665	12.7623	0.011	0.013438	0.0468876	0.096035	0.011	0.14472	0.073667	0.0827625	0.021723	0.0275194	0.011	0.011	0.0230441	0.011	0.011	0.011	0.011	0.0129984	0.011	0.011	0.011	0.011	0.011	0.0232047	0.011	0.011
BnaC04g41010D	BnLAC3-2	0.0686652	6.08666	7.67614	0.208293	12.7281	12.2952	0.011	0.0425992	0.011	0.011	0.011	0.0306552	0.011	0.0270651	0.0185418	0.011	0.0198614	0.011	0.011	0.011	0.011	0.011	0.011	0.619659	0.065029	0.011	0.011	0.136173	0.23486	0.20241	0.011	0.011
BnaA05g12170D	BnLAC3-3	0.011	0.618044	0.689141	0.0219597	1.02625	0.979053	0.011	0.011	0.0564752	0.011	0.011	0.011	0.011	0.011	0.011	0.011	0.011	0.011	0.011	0.01902	0.011	0.011	0.011	0.011	0.011	0.011	0.011	0.011	0.011	0.011	0.011	0.011
BnaC04g14580D	BnLAC3-4	0.011	3.09886	4.85475	0.159357	6.98022	7.79378	0.011	0.011	0.011	0.079994	0.011	0.0390706	0.092345	0.0977866	0.0482112	0.011	0.011	0.011	0.011	0.011	0.011	0.011	0.011	0.0163558	0.011	0.011	0.011	0.011	0.011	0.111454	0.011	0.011
BnaA05g06610D	BnLAC4-1	2.56002	5.55502	10.2246	80.4085	99.1907	63.2154	415.772	201.617	174.86	3.08229	1.59974	1.26185	2.55992	0.202775	0.340178	0.77845	0.171773	0.0300754	0.0222173	2.22066	1.58232	2.22726	7.61787	57.504	6.25128	0.0173732	0.188001	0.147596	0.119496	0.143984	0.011	0.011
BnaC04g07220D	BnLAC4-2	3.6008	7.2092	13.8892	84.4915	118.766	69.1355	385.683	203.62	159.905	3.34939	1.5542	1.30361	3.63002	0.474755	0.151684	0.889027	0.0999113	0.497368	0.90521	2.67699	2.54724	2.71321	9.21436	51.5372	8.21831	1.16395	2.30566	1.57401	0.627557	0.716986	0.263441	0.128812
BnaA04g21810D	BnLAC4-3	0.186614	0.553805	0.960713	39.5082	29.0449	16.1319	188.462	91.6711	62.3697	0.167651	0.380918	0.0961959	0.356783	0.011	0.0226416	0.0803735	0.0377781	0.0527063	0.108968	0.356605	0.250358	0.333197	0.941492	24.8667	5.26522	0.159058	0.365167	0.0957385	0.208569	0.0472167	0.011	0.011
BnaC04g45660D	BnLAC4-4	1.03535	2.59652	3.77575	116.531	92.5603	49.2248	540.777	271.038	207.547	0.719672	0.802772	0.368727	1.13321	0.0905145	0.06989	0.295224	0.105454	1.63643	0.760902	0.550215	0.94319	0.900779	1.69427	62.9785	10.0143	3.5169	4.96299	0.842399	0.50473	0.294036	0.0232864	0.0693658
BnaC04g47080D	BnLAC5-1	0.011	0.838232	0.591799	8.10306	8.93805	6.48173	3.33986	8.22421	10.7228	0.314343	0.011	0.418486	0.120897	0.0303214	0.0230924	0.011	0.011	0.0157321	0.011	0.011	0.011	0.011	0.577807	0.011	0.0372712	0.0406573	0.011	0.196564	0.122256	2.44028	1.87392	0.810637
BnaA05g05410D	BnLAC5-2	0.011	0.0317933	0.137376	0.62024	1.59928	1.93836	0.515595	0.640355	2.01848	0.0918785	0.109879	0.248141	0.0351702	0.133557	0.0560437	0.011	0.011	46.391	0.011	0.011	0.011	0.011	0.0431049	0.0391845	0.011	37.4686	9.13436	0.233887	0.707438	10.0118	0.803006	0.323971
BnaC04g04810D	BnLAC5-3	0.011	0.011	0.0135588	0.0270955	0.0214251	0.0129727	0.073209	0.121331	0.0404895	0.011	0.011	0.011	0.011	0.011	0.0180003	0.011	0.011	16.9892	0.011	0.011	0.011	0.011	0.011	0.0370155	0.011	14.2905	6.86547	0.102397	0.011	0.011	0.0411599	0.011
BnaA04g29320D	BnLAC5-4	0.011	0.653485	0.639599	5.42634	5.9277	5.3021	1.50884	2.67527	5.31887	0.132355	0.011	0.359467	0.011	0.011	0.0216724	0.011	0.011	0.0447301	0.011	0.011	0.0373347	0.011	5.62235	0.011	0.285781	0.0192778	0.0375915	0.306597	0.331446	12.8027	7.57554	6.14915
BnaA04g27180D	BnLAC6-1	0.270447	0.207194	0.191229	0.110178	0.241192	0.306222	0.610595	0.5528	0.648766	0.0296059	0.0219712	0.0305671	0.068013	0.011	0.011	0.0862649	0.0481439	0.101105	0.208065	0.35975	0.361974	0.305693	0.396825	0.011	0.0334178	0.011	0.011	0.011	0.011	0.011	0.011	0.011
BnaC04g50890D	BnLAC6-2	0.204362	0.41371	0.292662	0.506788	0.912666	0.794727	1.83598	1.84997	2.07538	0.151162	0.335509	0.0797332	0.154441	0.169759	0.0919345	0.366813	0.0150585	0.304635	0.515604	0.659457	1.09943	0.698994	0.261468	0.0267048	0.011	0.0507795	0.195122	0.170601	0.158991	0.271086	0.143815	0.142904
BnaA05g29170D	BnLAC7-1	6.14878	29.0766	72.0545	0.0617516	0.402779	0.865209	0.0328387	0.057767	0.0439628	0.011	0.0212227	0.011	0.011	0.011	0.011	0.0246595	0.015212	0.0730963	0.0446981	0.011	0.0172626	0.011	0.011	0.050092	0.011	0.0180452	0.011	0.0251148	0.0817158	0.0181526	0.0414877	0.011
BnaCnng24340D	BnLAC7-2	2.32042	17.6174	40.9959	0.192174	1.38453	1.61462	0.0650105	0.0695716	0.0892916	0.338593	0.0625505	0.398861	0.070756	0.0795465	0.0938985	0.0244596	0.015087	0.537061	7.14177	0.0298231	0.0530841	0.011	0.011	0.113354	0.245555	0.96485	6.84281	9.30853	12.1572	57.2	40.9662	47.4016
BnaC02g03650D	BnLAC8	15.6486	6.10114	7.47886	0.011	0.013134	0.0615225	0.011	0.011	0.011	0.011	0.0276077	0.011	0.011	0.011	0.011	0.011	0.011	0.0201079	0.011	0.011	0.0200564	0.011	0.011	0.0150518	0.011	0.011	0.011	0.011	0.011	0.011	0.011	0.011
BnaC03g00490D	BnLAC9-1	0.0369724	0.0385634	0.0599556	0.011	0.011	0.0138094	0.0344382	0.0136031	0.0833781	0.011	0.011	0.011	0.011	0.011	0.011	0.011	0.011	0.0147776	0.0332593	0.0307545	0.0896783	0.0284099	0.011	0.011	0.0700423	0.0184968	0.0187167	0.011	0.011	0.0193342	0.0223131	0.145061
BnaC03g00480D	BnLAC9-2	6.9028	4.30603	3.83066	0.011	0.011254	0.0268035	0.011	0.011	0.011	0.011	0.011	0.011	0.011	0.011	0.011	0.011	0.0178447	0.0288773	0.109476	0.011	0.0174204	0.011	0.011	0.0258879	0.011	0.011	0.011	0.0319569	0.0422585	0.0242012	0.172258	0.202509
BnaA03g00500D	BnLAC9-3	9.1868	3.55137	1.66308	0.0113448	0.0343594	0.0273385	0.011	0.0134506	0.011	0.011	0.0709615	0.0191574	0.011	0.011	0.020951	0.011	0.0162102	0.0617145	0.011	0.011	0.011	0.0280231	0.011	0.0789585	0.011	0.0182657	0.0619473	0.060062	0.0143474	0.387356	0.484247	1.05111
BnaC02g03710D	BnLAC10-1	0.388556	0.626818	0.625443	5.03723	2.98918	2.69801	2.64455	2.65396	3.74328	0.174383	0.100432	0.071315	0.0963992	0.011	0.011	0.518472	0.0952472	0.011	0.011	0.680471	1.19431	1.25249	1.03473	1.76123	0.612349	0.0203427	0.0201332	0.011	0.011	0.011	0.011	0.011
BnaAnng13970D	BnLAC10-2	0.687311	1.05127	1.5125	10.0188	10.2839	7.28195	11.5287	11.3898	14.1904	0.171782	0.19764	0.0830545	0.321727	0.0857663	0.0431689	0.522882	0.105672	0.011	0.011	1.28249	1.84396	1.79393	2.93273	1.9958	0.952862	0.011	0.011	0.0172953	0.0151498	0.0252299	0.011	0.011
BnaA10g26680D	BnLAC11-1	1.60997	3.52284	7.8509	6.68671	13.6564	13.3805	29.4391	6.9383	4.87424	2.30512	0.726634	1.61183	1.03089	0.400099	0.410578	0.157139	0.121391	0.011	0.0210788	0.56577	0.468788	0.549465	3.41058	0.727482	0.0605752	0.011	0.011	0.0244018	0.0524275	0.0432263	0.020605	0.0613849
BnaC02g03260D	BnLAC11-2	1.88666	3.43318	8.87082	3.93458	6.99625	4.13992	35.7278	4.18426	1.27991	2.56842	0.537177	0.779888	0.692206	0.0251349	0.500188	1.10489	0.222231	0.0283707	0.011	1.54824	1.50917	2.07773	2.50418	0.934451	0.011	0.0327058	0.0324376	0.168769	0.198578	0.091722	0.0584928	0.0579332
BnaAnng18410D	BnLAC11-3	3.4175	6.37149	12.9259	9.99511	13.2014	9.34525	65.6603	10.2411	4.18534	3.01873	0.704883	1.32203	0.993548	0.103621	0.55586	1.76433	0.416461	0.011	0.068356	1.83764	2.00917	2.17021	4.93198	1.387	0.0977564	0.011	0.0185141	0.0422286	0.113558	0.0614554	0.0445176	0.195719
BnaCnng02950D	BnLAC11-4	0.316126	1.62553	3.81368	1.93046	3.43269	3.48804	14.3105	1.10964	0.439553	1.86738	1.63263	2.01204	1.46382	3.60072	2.47077	0.0398025	0.0158996	0.0175936	0.011	0.293249	0.378238	0.398941	1.28655	0.246782	0.421487	0.011	0.011	0.011	0.011	0.011	0.011	0.011
BnaAnng01310D	BnLAC12-1	0.011	0.357838	0.696189	13.4521	9.98732	5.56182	16.1622	21.8819	22.1927	0.011	0.273284	0.011	0.011	0.011	0.011	0.011	0.011	0.011	0.0500745	0.011	0.011	0.0303746	1.62885	0.355117	0.312135	0.011	0.011	0.0176499	0.011	0.011	0.011	0.011
BnaA10g25010D	BnLAC12-2	0.011	0.38492	0.711338	46.3351	18.1173	8.90842	55.4955	73.5254	61.2197	0.011	0.167327	0.135562	0.0652959	0.011	0.011	0.110491	0.0165155	0.011	0.011	0.0154468	0.011	0.056085	26.0529	9.0224	3.07658	0.0195223	0.011	0.101811	0.0727781	0.011	0.011	0.011
BnaC02g02320D	BnLAC12-3	0.011	0.170747	0.228955	15.2451	13.5636	7.43208	18.9398	28.4309	28.565	0.011	0.0250788	0.011	0.011	0.011	0.011	0.0140246	0.011	0.011	0.011	0.011	0.011	0.011	0.156951	0.867611	0.745921	0.011	0.011	0.011	0.061131	0.0249998	0.011	0.011
BnaC09g49940D	BnLAC12-4	0.0392642	0.245763	0.377588	46.6082	21.8801	11.93	63.0224	85.693	70.7457	0.0713629	0.050592	0.166938	0.0700245	0.011	0.011	0.0302649	0.0219529	0.019895	0.0507905	0.011	0.0204955	0.105013	14.6113	7.40871	2.50568	0.011	0.011	0.011	0.187319	0.0735283	0.0248363	0.011
BnaA10g23590D	BnLAC13-1	0.011	0.0178441	0.016115	0.137244	3.60047	3.14457	0.148747	0.121802	0.150786	0.830744	0.599449	0.347455	0.566533	0.306328	0.791944	0.126931	0.0449828	0.049114	0.0493907	0.369768	0.273632	0.321089	0.30941	0.803561	0.995271	0.0405027	0.011	0.108923	0.0149613	0.962102	0.011	0.069729
BnaC09g48310D	BnLAC13-2	0.011	0.0508192	0.0939145	0.239584	8.64396	7.88663	0.120645	0.102628	0.011	0.902257	0.646737	1.12224	1.02811	0.209186	1.03738	0.070003	0.011	0.0492698	0.0738695	0.236648	0.466394	0.454071	0.0916441	0.306717	0.559806	0.011	0.011	0.097723	0.105453	0.3898	0.011	0.0685804
BnaC09g47160D	BnLAC14-1	0.406672	0.346403	0.60502	0.391108	0.310648	0.420164	0.320881	0.154023	0.136376	0.136731	0.266784	0.393072	0.174706	0.176253	0.104177	0.518563	0.281536	0.558604	0.812017	0.178597	0.462527	0.30844	0.167313	0.315126	0.265188	1.20648	0.409973	0.255736	0.366048	0.235182	0.257929	0.391845
BnaA10g22590D	BnLAC14-2	0.218878	0.115061	0.171295	0.109364	0.0576948	0.084763	0.0230048	0.0138043	0.011	0.011	0.011	0.011	0.011	0.011	0.011	0.415383	0.306485	0.241659	0.0471734	0.032419	0.0763969	0.0857383	0.0221588	0.0564899	0.0654542	0.288641	0.0706607	0.068294	0.0578665	0.0459999	0.0690348	0.0644413
BnaC02g38340D	BnLAC15-1	0.011	0.671436	0.419397	0.214794	0.344051	0.252597	0.432654	0.55905	0.86288	0.011	0.89587	0.011	0.011	0.0211269	0.011	0.0116798	0.885673	265.363	296.236	0.011	0.011	0.0245577	0.011	0.720305	0.011	294.894	890.677	581.941	177.378	200.668	132.635	66.3695
BnaAnng08030D	BnLAC15-2	0.011	0.349342	0.314874	0.204511	0.334715	0.164296	0.247471	0.347748	0.407219	0.011	0.65921	0.011	0.023808	0.011	0.011	0.011	0.059009	185.945	228.958	0.011	0.011	0.011	0.011	0.38551	0.011	195.946	626.254	413.687	135.502	111.183	73.299	46.5555
BnaA06g30430D	BnLAC15-3	0.011	0.011	0.0134045	0.0419631	0.0319297	0.0386966	0.0316522	0.0452062	0.0385952	0.011	0.0440473	0.011	0.011	0.011	0.011	0.0367275	0.276303	5.08999	19.2016	0.011	0.0332242	0.011	0.011	0.0244922	0.011	8.94327	20.0133	49.3987	52.4145	62.3884	65.7186	47.5766
BnaC09g34170D	BnLAC16	0.0384311	0.798864	1.34065	0.0922692	1.86081	2.27893	0.295086	0.40615	0.493075	0.011	0.011	0.011	0.011	0.062085	0.0868386	0.011	0.011	0.019095	0.369448	0.0817549	0.136222	0.0145724	0.19828	0.450895	0.011	0.0786186	0.252667	1.65327	3.61322	10.4098	2.79866	6.9578
BnaA03g09140D	BnLAC17-1	1.80569	1.48246	1.75029	1.94601	3.44463	2.89241	17.0214	10.5842	7.86211	0.833859	0.658788	0.390219	0.511135	0.357706	0.388084	0.486921	0.246662	0.232295	0.411715	1.16897	0.937598	1.19273	0.642968	1.20781	0.377436	0.232593	0.287895	0.442196	0.355903	0.359808	0.344149	0.462283
BnaC03g11450D	BnLAC17-2	0.943081	1.66874	1.47947	9.88982	8.73193	7.07644	40.2663	35.8254	25.2019	0.161053	0.328795	0.0905544	0.188169	0.271366	0.283261	0.428075	0.0836502	0.011	0.161534	0.990267	1.08227	1.15189	0.615502	0.750443	0.249961	0.011	0.0372089	0.0785197	0.0716457	0.0255928	0.089009	0.146436
BnaA02g06580D	BnLAC17-3	2.74636	5.55323	6.57127	5.9261	8.85094	9.64104	74.7542	24.9451	22.9026	5.39442	1.44294	1.6664	3.40094	0.27946	0.573231	1.32735	0.470271	0.508227	0.601739	4.23613	3.84313	4.38853	7.44719	4.08509	0.380413	0.626728	1.6798	1.44364	0.96383	0.691309	0.273645	0.258273
BnaA10g12900D	BnLAC17-4	0.808515	1.66732	0.852051	1.08049	2.25623	3.14094	17.6193	14.141	12.9615	0.280027	0.247867	0.107415	0.121084	0.258923	0.325186	0.692463	0.351166	0.062772	0.157444	0.93249	0.95797	0.647582	0.37284	0.461054	0.133714	0.0925688	0.131313	0.0160784	0.0279347	0.0559135	0.011	0.13466
