# Supplementary material for: Genome-Wide Identification of the LAC Gene Family and Its Expression Analysis Under Stress in Brassica napus
Source: Molecules. 2019 May 23;24(10):1985. doi: 10.3390/molecules24101985 (PMC6571847; doi:10.3390/molecules24101985)
Supplement: Supplementary file 1 [file molecules-24-01985-s001.zip › Supplementary materials/Table S5.xlsx]

## Sheet: Sheet1
Table S5. Expression levels of the BnLACs under Cd2+, NH4+ enrichment treatment. The values represent the FPKM values
Gene ID	Gene name	Cd2+-0h	Cd2+-24h	Cd2+-72h	NH4+-0h	NH4+-3h	NH4+-12h	NH4+-48h
BnaC08g17780D	BnLAC1-1	1.28423	0.104126	0.270779	0.01	0.01	0.0470294	0.01
BnaA08g22770D	BnLAC1-2	0.902026	0.527605	0.384351
BnaC04g54790D	BnLAC2	1.79864	0.961671	0.212831	4.87381	4.4527	4.25396	2.96847
BnaA04g17380D	BnLAC3-1	3.27977	1.12729	0.10856	0.01	0.01	0.0525479	0.413974
BnaC04g41010D	BnLAC3-2	4.04368	1.13655	0.01	0.01	0.01	0.01	0.467014
BnaA05g12170D	BnLAC3-3	0.11632	0.01	0.01	0.01	0.01	0.01	0.0615234
BnaC04g14580D	BnLAC3-4	1.12057	1.02528	0.20619	0.01	0.01	0.01	4.72431
BnaA05g06610D	BnLAC4-1	4.15749	2.06367	1.16012	3.38353	6.99756	3.79657	3.77289
BnaC04g07220D	BnLAC4-2	5.58684	2.98982	2.41656	4.10075	7.32484	4.20545	3.6491
BnaA04g21810D	BnLAC4-3	0.875715	0.713044	0.211624	0.505166	0.49131	0.304746	0.34106
BnaC04g45660D	BnLAC4-4	0.972529	0.321606	0.0556961	0.718597	1.83321	1.49777	0.924034
BnaC04g47080D	BnLAC5-1	2.34432	2.50539	0.365488	0.10465	0.0570469	0.0531407	4.05331
BnaA05g05410D	BnLAC5-2	0.502153	0.349798	0.01	0.01	0.01	0.01	1.36071
BnaC04g04810D	BnLAC5-3	0.0976775	0.01	0.01
BnaA04g29320D	BnLAC5-4	1.51547	1.41192	0.0614509	0.01	0.056553	0.105029	1.96833
BnaA04g27180D	BnLAC6-1				0.01	0.195323	0.0892154	0.101044
BnaC04g50890D	BnLAC6-2	0.685132	0.204449	0.322433	0.525548	0.580726	0.354098	0.601494
BnaA05g29170D	BnLAC7-1	23.2743	12.5384	0.194507	0.0500421	0.01	0.01	0.113098
BnaCnng24340D	BnLAC7-2	10.3169	5.87592	1.19104	0.01	0.01	0.01	1.09179
BnaC02g03650D	BnLAC8	1.38121	0.01	0.01
BnaC03g00490D	BnLAC9-1
BnaC03g00480D	BnLAC9-2	0.344519	0.01	0.01
BnaA03g00500D	BnLAC9-3	0.36187	0.161729	0.01	0.0478645	0.01	0.0478982	0.0541176
BnaC02g03710D	BnLAC10-1	0.202714	0.0530353	0.01	0.01	0.052424	0.01	0.01
BnaAnng13970D	BnLAC10-2	0.906863	0.527831	0.275696	1.04261	2.64702	0.812281	1.48939
BnaA10g26680D	BnLAC11-1	3.35541	1.74124	0.992675	2.01464	4.78418	3.24567	2.07513
BnaC02g03260D	BnLAC11-2	5.85743	2.8142	1.5972
BnaAnng18410D	BnLAC11-3	5.07134	4.1206	3.7764
BnaCnng02950D	BnLAC11-4	3.36507	1.5401	1.02106	1.1721	2.79406	2.26162	1.28106
BnaAnng01310D	BnLAC12-1	0.549717	0.01	0.0546772
BnaA10g25010D	BnLAC12-2	0.161537	0.22563	0.01	0.01	0.01	0.155229	0.351752
BnaC02g02320D	BnLAC12-3
BnaC09g49940D	BnLAC12-4	0.810293	0.01	0.177762	0.01	0.01	0.01	0.761922
BnaA10g23590D	BnLAC13-1	0.0952531	0.100717	0.263405	0.461388	0.309302	0.424534	0.530928
BnaC09g48310D	BnLAC13-2	0.230933	0.146793	0.051122	0.409887	0.407869	0.604678	0.471526
BnaC09g47160D	BnLAC14-1	0.684473	0.205283	0.213757	0.370582	0.500354	0.508058	0.731217
BnaA10g22590D	BnLAC14-2	0.0484768	0.101916	0.106228	0.0916722	0.0989107	0.045646	0.01
BnaC02g38340D	BnLAC15-1	0.01	0.01	0.10087	0.01	0.01	0.01	0.0543861
BnaAnng08030D	BnLAC15-2	0.01	0.01	0.11301
BnaA06g30430D	BnLAC15-3
BnaC09g34170D	BnLAC16	0.596186	0.725742	0.107967	0.0469646	0.0508116	0.0471992	0.690844
BnaA03g09140D	BnLAC17-1	1.08167	0.567364	0.598314	1.07314	1.62325	0.894396	1.06501
BnaC03g11450D	BnLAC17-2	1.71521	0.70792	0.688727	0.46835	1.08967	0.760801	0.537232
BnaA02g06580D	BnLAC17-3	5.54425	2.80989	1.32394	3.86615	10.4525	6.21569	4.13416
BnaA10g12900D	BnLAC17-4	1.13592	0.888651	0.384661	0.200922	0.717238	0.406793	1.02868
Blank indicates expression unchanged for the analyzed time points.
