# Supplementary material for: Genome-Wide Identification of the LAC Gene Family and Its Expression Analysis Under Stress in Brassica napus
Source: Molecules. 2019 May 23;24(10):1985. doi: 10.3390/molecules24101985 (PMC6571847; doi:10.3390/molecules24101985)
Supplement: Supplementary file 1 [file molecules-24-01985-s001.zip › Supplementary materials/Table S6.xlsx]

## Sheet: Sheet1
Table S6. Expression levels of 14 selected BnLACs in the L(leaf) and S(stem) of the three lines under drought and wound stress
ZS11
Gene name	L-D	L-CK	L-0h	L-0.5h	L-1h	L-1.5h	L-3h	L-6h	S-0h	S-0.5h	S-1h	S-1.5h	S-3h	S-6h
BnLAC2	0.108475	0.120887	0.0384764	1.12543	0.250197	0.149905	0.076316	0.0684433	4.81241	3.50771	6.19737	12.0839	6.60314	0.334461
BnLAC4-1	0.0486414	0.0273693	0.00863813	0.101632	0.0682163	0.0439481	0.0786204	0.0531139	3.56346	2.22264	2.71451	6.61139	4.63989	0.80524
BnLAC4-2	0.26757	0.30958	0.0185123	0.0643954	0.339403	0.276078	0.0965691	0.0400562	7.55521	10.3625	3.45207	10.1304	6.58622	0.951954
BnLAC4-4	0.00356693	0.00979168	0.0018489	0.0442186	0.0627034	0.0233405	0.0363466	0.00854636	3.75213	1.05019	3.18331	5.76028	4.66223	0.0321956
BnLAC6-1	3.81124	4.5319	0.0909941	1.06196	0.224671	0.345171	1.56188	0.167092	2.88842	3.13275	2.1218	2.02007	0.390951	1
BnLAC6-2	6.31512	4.78338	0.343951	0.001	0.275332	0.001	0.001	2.09608	0.965186	3.07667	1.31211	0.533352	0.661294	0.491078
BnLAC11-2	0.982481	1.6336	0.0676133	1.52119	2.226	1.52587	0.457047	0.93735	6.36276	7.01796	8.28473	13.5736	5.8757	0.350406
BnLAC11-3	0.127748	0.136731	0.0758906	30.967	0.0552518	0.32966	0.224295	1.25975	5.71805	1.05938	8.14218	10.1615	1.69149	1
BnLAC11-4	6.24392	7.44324	0.0439669	27.5757	8.82901	9.82889	28.9248	0.470209	14.7981	10.2365	8.28473	17.7398	8.4932	0.246281
BnLAC12-1	0.001	0.001	0.001	0.001	0.001	0.001	0.001	0.00322166	12.1522	8.7264	3.68345	8.50568	5.10029	0.0501534
BnLAC12-2	0.136126	0.13636	0.0141866	0.643482	0.0503629	0.0812836	0.422956	0.0143943	0.290556	0.307413	0.0962107	0.199074	4.1244	0.00218889
BnLAC14-1	5.49791	9.29133	1.01351	117.985	9.25813	50.5692	129.93	0.777999	8.75551	7.07609	7.21378	8.97569	7.82764	0.284174
BnLAC17-1	1.3704	1.08907	0.0108017	1.15068	1.44613	0.541152	0.282351	0.108954	6.96486	6.73437	3.96703	8.01671	18.7208	0.129146
BnLAC17-3	0.385758	0.460689	0.0286145	1.15066	0.490751	0.71588	0.0955443	0.136481	7.37045	6.94488	4.86239	14.1332	13.3492	0.0651156
7191
Gene name	L-D	L-CK	L-0h	L-0.5h	L-1h	L-1.5h	L-3h	L-6h	S-0h	S-0.5h	S-1h	S-1.5h	S-3h	S-6h
BnLAC2	0.191116	0.288357	0.001	0.926013	0.163224	1.15606	0.27102	0.0541839	7.26654	6.66638	3.19472	3.54632	0.556231	2.68856
BnLAC4-1	0.0422541	0.0892554	0.0831813	0.165986	0.0118756	2.02001	0.134954	0.0250688	4.39659	2.27673	1.4312	1.94239	2.78693	4.95787
BnLAC4-2	0.144288	0.340752	0.001	0.313704	0.0122065	1.93777	0.202258	0.0525306	5.32483	11.0633	6.30574	4.03467	2.78693	4.09098
BnLAC4-4	0.0550716	0.108858	0.001	0.0101995	0.0100513	0.704684	0.0391067	0.00196835	4.9352	2.37767	0.918384	0.415507	0.376807	5.83318
BnLAC6-1	5.26843	5.05121	1.48703	0.621772	0.001	0.778406	0.927611	0.0998901	0.630279	2.02822	0.643859	2.21875	0.325095	14.72
BnLAC6-2	1.46079	3.09348	39.3002	4.57469	0.001	1.91616	0.001	0.190187	0.250202	0.962341	0.590851	1.53139	0.335125	4.77042
BnLAC11-2	0.565388	1.04673	0.550745	1.58103	0.001	0.605662	3.35187	0.0937217	7.67991	3.22839	1.85104	3.01375	0.777436	6.92029
BnLAC11-3	0.0419704	0.100456	0.001	0.595813	0.955339	0.993151	0.887476	0.0537087	1.81905	0.355229	0.499446	0.498677	0.72912	1.98833
BnLAC11-4	5.56544	5.53419	0.001	9.56978	0.001	0.27271	1.65479	0.0854517	3.64926	4.49329	3.92059	4.07572	0.433392	10.4429
BnLAC12-1	0.001	0.001	0.001	0.001	0.001	0.18814	0.001	0.00224188	11.2842	8.31314	2.56274	1.73855	1.48516	2.41158
BnLAC12-2	0.21262	0.200665	0.32345	0.0479852	0.0400577	0.0180302	0.0738764	0.00353549	11.2842	7.0057	5.30455	4.74673	0.476099	3.05321
BnLAC14-1	13.2027	6.85574	0.001	31.0797	3.73853	0.428701	9.74569	0.264092	7.7293	7.0183	6.9581	8.59464	0.213746	49.929
BnLAC17-1	1.13213	0.792108	0.450828	1.1743	0.160053	0.461739	1.42062	0.0360005	4.66455	2.10293	1.68308	2.49903	0.563205	7.52897
BnLAC17-3	0.599102	1.14184	0.001	2.0906	0.0660226	0.585301	1.18494	0.0205038	11.2842	5.86657	2.91581	2.83017	0.486897	5.17608
D2
Gene name	L-D	L-CK	L-0h	L-0.5h	L-1h	L-1.5h	L-3h	L-6h	S-0h	S-0.5h	S-1h	S-1.5h	S-3h	S-6h
BnLAC2	0.159382	0.446127	0.225328	0.638114	0.0661776	0.648862	0.248208	0.211489	0.25695	12.1358	5.94239	0.001	1.67259	0.457205
BnLAC4-1	0.0381342	0.0465248	0.0182068	0.0372464	0.0129665	0.0808256	0.149234	0.0190677	0.50631	2.90045	2.91504	0.020966	1.57359	0.923066
BnLAC4-2	0.0961336	0.177648	0.0213774	0.0618908	0.0366216	0.130711	0.202965	0.035154	0.708831	6.05999	5.26727	0.0620142	3.13528	2.90033
BnLAC4-4	0.00455081	0.0435075	0.0522435	0.0136326	0.0118383	0.0206561	0.0722975	0.0270065	0.103024	12.1358	1.04144	0.001	2.77094	0.38882
BnLAC6-1	1.78902	3.3097	0.871506	0.738026	0.907766	0.719301	2.34979	3.1971	0.660663	2.205	1.50324	0.200298	0.428682	1.96702
BnLAC6-2	3.18048	2.62779	1.06314	3.23031	1.37641	0.760805	5.37389	2.9293	0.641497	0.001	0.790616	2.85478	0.306179	1.88382
BnLAC11-2	1.28258	1.38916	2.15773	3.08121	0.001	4.15912	1.47273	1.82672	0.626066	4.23146	10.4935	0.215847	4.72295	3.70219
BnLAC11-3	0.0301795	0.0670401	0.771263	0.893616	0.159359	1.07456	0.238596	1.66499	0.363091	4.11463	2.06582	0.001	2.57542	0.535601
BnLAC11-4	6.44493	10.8363	7.37499	5.88016	0.464194	7.63053	35.0349	26.7398	0.147026	7.17388	11.3508	0.001	5.70373	11.6358
BnLAC12-1	0.001	0.001	0.001	0.001	0.001	0.001	0.001	0.001	0.195277	7.95545	5.84922	0.159746	3.63112	1.96002
BnLAC12-2	1.41609	0.932539	0.35022	0.445276	0.0533609	0.411383	0.257016	0.271478	0.0153234	0.248064	0.327803	0.192697	0.0630054	0.14085
BnLAC14-1	13.0998	6.72655	27.3002	29.7321	0.001	19.0321	133.332	136.323	0.361081	5.84631	7.03352	0.001	5.60198	9.63287
BnLAC17-1	1.64954	1.44753	0.246741	0.666294	0.0420377	1.69885	0.592105	0.551378	0.305987	12.1358	8.50112	0.001	5.21819	4.20179
BnLAC17-3	0.615548	0.683353	0.262723	0.758037	0.0229015	1.206	0.916259	0.298457	0.0805347	4.20282	7.22157	0.0424118	4.81458	1.91971
