# Supplementary material for: Genome-Wide Identification of the LAC Gene Family and Its Expression Analysis Under Stress in Brassica napus
Source: Molecules. 2019 May 23;24(10):1985. doi: 10.3390/molecules24101985 (PMC6571847; doi:10.3390/molecules24101985)
Supplement: Supplementary file 1 [file molecules-24-01985-s001.zip › Supplementary materials/Table S7.xlsx]

## Sheet: Sheet1
Table S7. Expression levels of BnLAC4, BnCTL2, BnIRX3, BnCESA4, BnIRX1, BnLAC17, BnGAUT12, BnIRX6, BnPGSIP1, BnGLP10, BnFLA11 genes in 6 kinds of silique pericarps. The values represent the FPKM values
GENE NAME	GENE ID	SS-16d	LS-16d	SS-25d	LS-25d	SS-35d	LS-35d
BnLAC4	BnaA05g06610D	10.1057	1.05256	66.4448	46.1787	0.343468	11.2176
	BnaC04g07220D	5.85409	1.16229	26.2854	26.268	0.203754	13.625
	BnaA04g21810D	1.20956	0.33888	21.4975	10.7252	0.697357	6.79341
	BnaC04g45660D	3.74911	1.3421	66.876	29.2556	1.46882	13.7364
BnLAC2	BnaA05g23010D	0.420309	0.088417	9.74373	3.00015	0.10669	1.13609
BnIRX3	BnaC03g08460D	25.7897	1.74787	74.5979	32.4676	2.00681	24.4163
	BnaA03g06610D	24.1326	1.55539	74.4303	46.9221	1.78669	26.2477
	BnaA02g03580D	4.81924	0.573112	35.4592	14.6068	0.367006	5.66966
	BnaC02g44220D	0.847878	0.395659	7.45001	14.3191	0.200711	1.39585
	BnaA03g58390D	16.6332	1.65276	60.3287	31.6405	0.58785	15.124
	BnaC07g50180D	18.7798	1.95979	71.921	37.4245	1.07678	20.315
	BnaA01g04600D	57.4535	75.2102	8.40147	35.5083	11.8123	16.3874
	BnaA06g36370D	40.1331	2.57193	99.4378	56.6564	0.907876	23.5679
	BnaA05g28060D	0.102436	0.106079	0.035925	0.126016	0.04836	0.235756
BnCESA4	BnaC07g17610D	19.8834	2.00784	108.704	58.3796	1.13764	26.3193
	BnaA06g36370D	40.1331	2.57193	99.4378	56.6564	0.907876	23.5679
	BnaC02g30750D	0.001	0.07165	0.071484	0.255364	0.001	0.001
	BnaC07g50180D	18.7798	1.95979	71.921	37.4245	1.07678	20.315
	BnaC02g43280D	22.4341	38.3907	5.9892	11.7149	4.71782	4.08332
	BnaA02g34360D	22.4908	31.0379	5.19909	9.90337	6.66538	4.87326
	BnaA03g58390D	16.6332	1.65276	60.3287	31.6405	0.58785	15.124
	BnaC03g08460D	25.7897	1.74787	74.5979	32.4676	2.00681	24.4163
	BnaA03g06610D	24.1326	1.55539	74.4303	46.9221	1.78669	26.2477
	BnaC07g43790D	79.8143	83.4081	8.9256	21.4757	14.5967	17.0035
	BnaA09g06990D	67.4532	46.3725	35.0081	46.9989	28.8831	30.8238
	BnaCnng46950D	8.17025	8.52544	10.2355	7.48734	12.8905	9.20665
	BnaA05g28060D	0.102436	0.106079	0.035925	0.126016	0.04836	0.235756
	BnaC01g06090D	73.0837	74.9863	16.2943	27.3844	17.4218	12.7631
	BnaA03g55200D	53.5516	30.9304	11.032	24.1525	8.54656	8.67814
	BnaC03g49550D	35.6744	27.6254	23.1885	21.0345	17.0877	13.377
	BnaC09g06600D	12.8525	71.0278	6.49183	104.286	5.82115	49.9755
	BnaA06g23700D	44.4814	25.1738	38.6557	55.2178	23.0844	25.9143
	BnaA02g03580D	4.81924	0.573112	35.4592	14.6068	0.367006	5.66966
BnIRX1	BnaC07g50180D	18.7798	1.95979	71.921	37.4245	1.07678	20.315
	BnaA03g58390D	16.6332	1.65276	60.3287	31.6405	0.58785	15.124
	BnaA04g13710D	0.001	0.215593	0.169738	0.073436	0.001	0.001
	BnaA06g36370D	40.1331	2.57193	99.4378	56.6564	0.907876	23.5679
	BnaC07g17610D	19.8834	2.00784	108.704	58.3796	1.13764	26.3193
	BnaA01g05450D	18.7433	34.7133	3.64137	11.046	5.4135	10.9548
	BnaA02g34360D	22.4908	31.0379	5.19909	9.90337	6.66538	4.87326
	BnaC03g08460D	25.7897	1.74787	74.5979	32.4676	2.00681	24.4163
	BnaA06g23700D	44.4814	25.1738	38.6557	55.2178	23.0844	25.9143
	BnaC02g43280D	22.4341	38.3907	5.9892	11.7149	4.71782	4.08332
	BnaC01g00330D	16.3233	26.1707	5.29657	18.1519	1.70159	6.15605
	BnaA03g06610D	24.1326	1.55539	74.4303	46.9221	1.78669	26.2477
	BnaC09g06600D	12.8525	71.0278	6.49183	104.286	5.82115	49.9755
BnLAC17	BnaA03g09140D	0.448705	1.34176	0.884629	2.79888	0.001	0.305886
	BnaC03g11450D	0.46058	1.13669	7.95766	1.49689	0.001	0.185654
	BnaA02g06580D	2.25281	1.83633	9.20534	1.60304	0.212076	0.381089
	BnaA10g12900D	0.447905	0.554206	2.03454	1.05711	0.114378	0.124778
BnGAUT12	BnaA02g09490D	1.69475	0.114814	13.9162	3.0444	0.567627	1.44877
	BnaC09g31020D	1.44124	0.384471	26.2882	20.8356	0.582407	7.26462
	BnaA02g27950D	0.079854	0.524238	0.237522	3.69447	0.001	1.30114
	BnaA10g08520D	2.98733	1.40319	21.1066	12.6545	1.32363	5.40916
BnIRX6	BnaC03g07100D	1.31614	3.43341	1.04932	1.09634	0.528885	2.45588
	BnaC02g06140D	8.88268	0.273066	48.2544	35.9734	0.379322	9.82907
	BnaA03g05550D	0.02162	0.001	0.125764	0.001	0.324496	0.001
	BnaA10g18600D	0.311511	0.023477	13.3713	5.9238	0.11206	5.17401
	BnaA02g02700D	6.32985	0.294253	42.1633	19.5312	0.708893	11.9805
	BnaC09g42230D	0.001	0.001	2.06615	0.001	0.001	0.692018
	BnaAnng16830D	0.038929	0.001	0.330702	0.151405	0.001	0.055417
BnPGSIP1	BnaC01g43920D	1.98064	1.09536	53.7743	14.8595	0.96707	14.557
	BnaA01g26600D	1.25042	1.04374	35.5634	9.77732	1.20617	9.54482
	BnaA05g21500D	0.081411	0.232396	16.5397	5.69054	0.258761	5.24661
BnGLP10	BnaC08g31950D	34.5996	0.001	183.782	0.348897	2.03724	0.314597
	BnaA09g39580D	19.0777	4.54927	67.0215	29.9831	1.08598	15.8104
BnFLA11	BnaA03g00780D	23.8894	2.87284	62.649	38.4828	1.99766	13.7203
	BnaAnng18460D	70.3427	2.45255	65.8557	60.0115	1.85268	24.4394
	BnaC03g01090D	22.4856	1.42668	51.3373	44.0373	1.11421	14.6627
	BnaC02g03320D	34.9927	1.221	74.8345	63.1766	0.74677	15.8611
