# Supplementary material for: Genome-Wide Identification of the LAC Gene Family and Its Expression Analysis Under Stress in Brassica napus
Source: Molecules. 2019 May 23;24(10):1985. doi: 10.3390/molecules24101985 (PMC6571847; doi:10.3390/molecules24101985)
Supplement: Supplementary file 1 [file molecules-24-01985-s001.zip › Supplementary materials/Table S8.xlsx]

## Sheet: Sheet1
Table S8. Primers used for qRT-PCR analysis
GeneID	Name		Sequence
BnaC04g54790D	BnLAC2	F	5'-AATCACACATTGACAGTGGTTG-3'
		R	5'-AGGTCTTGCTAGCATGTAGAAG-3'
BnaA05g06610D	BnLAC4-1	F	5'-CATCGACCACCACCTATTTTTC-3'
		R	5'-GGTTTTGGGCATAGTGAATGTT-3'
BnaC04g07220D	BnLAC4-2	F	5'-CTACCATCGCCAACAACTTTAC-3'
		R	5'-GGTTTTGGGCATAGTGAATGTT-3'
BnaC04g45660D	BnLAC4-4	F	5'-TCTGATCAGGGCTACAAATTGT-3'
		R	5'-CCAGCGACTTTGAAAAATAGCT-3'
BnaA04g27180D	BnLAC6-1	F	5'-ATGGGCTGCTATTCGTTTTG-3'
		R	5'-CCACCGTCTTGCCGTTTTTC-3'
BnaC04g50890D	BnLAC6-2	F	5'-GGAACTATGATCAACGAACAGC-3'
		R	5'-AATGGCAATGCAATAGCCATAG-3'
BnaC02g03260D	BnLAC11-2	F	5'-CAAGAGAAGGTGATCGAGTCAT-3'
		R	5'-AACATAACTTTGTTCGGTCTGC-3'
BnaAnng18410D	BnLAC11-3	F	5'-GATCATCAACGCTGCACTAAAT-3'
		R	5'-CGGTTTTGTTGTCTACGGATAC-3'
BnaCnng02950D	BnLAC11-4	F	5'-ATGGACGCACCAGTATCAGT-3'
		R	5'-TGTGTCGTTAGGCAAAGGAA-3'
BnaAnng01310D	BnLAC12-1	F	5'-GTCGTACCTAAAACAATCGACG-3'
		R	5'-CGGCTCTTAGGAAAATTCTTGG-3'
BnaA10g25010D	BnLAC12-2	F	5'-ATTACATGGCAGCCAGAGCA-3'
		R	5'-GTTGAAGGCAGGCAAAGACG-3'
BnaC09g47160D	BnLAC14-1	F	5'-GAAGAGCTCTTCTTTGCAATCG-3'
		R	5'-GCCTGGAGTGATCATTAGGTAA-3'
BnaA03g09140D	BnLAC17-1	F	5'-TACAGTTGCAGGCATCTTAGAA-3'
		R	5'-CTTGGTAGCGAAGTTTGTATCG-3'
BnaA02g06580D	BnLAC17-3	F	5'-TCCTTTTAACTACACAGGCACT-3'
		R	5'-ACTTCTTAGGATCCTTGTTCGG-3'
	Actin	F	5'-TGGGTTTGCTGGTGACGAT-3'
		R	5'-TGCCTAGGACGACCAACAATACT-3'
	UBC21	F	5'-CCTCTGCAGCCTCCTCAAGT-3'
		R	5'-CATATCTCCCCTTTCTTGAAATTC-3'
